# Supplementary material for: Chemical Pattern Recognition and Color–Chromaticity Correlation Analysis for Quality Control of Stir-Fried Perillae Fructus
Source: Molecules. 2026 Jun 2;31(11):1907. doi: 10.3390/molecules31111907 (PMC13258405; doi:10.3390/molecules31111907)
Supplement: Supplementary file 1 [file molecules-31-01907-s001.zip]

Archive with 1 entries (1 files):
- molecules-4307346-supplementary.pdf
